# Supplementary material for: The effect of cangrelor and access site on ischaemic and bleeding events: insights from CHAMPION PHOENIX
Source: Eur Heart J. 2015 Sep 23;37(14):1122–30. doi: 10.1093/eurheartj/ehv498 (PMC4823635; doi:10.1093/eurheartj/ehv498)
Supplement: Supplementary Data [file ehv498_supplementary_data.zip]

Archive with 1 entries (1 files):
- ehv498supp.docx
